# Supplementary material for: Divergent Serpentoviruses in Free-Ranging Invasive Pythons and Native Colubrids in Southern Florida, United States
Source: Viruses. 2022 Dec 6;14(12):2726. doi: 10.3390/v14122726 (PMC9782103; doi:10.3390/v14122726)
Supplement: Supplementary file 1 [file viruses-14-02726-s001.zip]

Archive with 1 entries (1 files):
- viruses-1974441_Supplementary_Table S1.pdf
